# Supplementary material for: Discovery of powdery mildew resistance gene candidates from Aegilops biuncialis chromosome 2Mb based on transcriptome sequencing
Source: PLoS One. 2019 Nov 11;14(11):e0220089. doi: 10.1371/journal.pone.0220089 (PMC6844473; doi:10.1371/journal.pone.0220089)
Supplement: S1 Table — (XLS) [file pone.0220089.s003.xls]

## Sheet: Sheet1
S1 Table. Gene ontology of transcriptome of CS-Ae. biuncialis 2Mb disomic addition line TA7733.
	Classification	Classification_level_2	gene_number	percentage (%)
GO:0000003	reproduction	biological process	923	2.28
GO:0008152	metabolic process	biological process	24470	60.35
GO:0001906	cell killing	biological process	47	0.12
GO:0002376	immune system process	biological process	725	1.79
GO:0040007	growth	biological process	945	2.33
GO:0009987	cellular process	biological process	27404	67.59
GO:0022414	reproductive process	biological process	2148	5.3
GO:0022610	biological adhesion	biological process	140	0.35
GO:0023052	signaling	biological process	3039	7.5
GO:0032501	multicellular organismal process	biological process	4246	10.47
GO:0032502	developmental process	biological process	4617	11.39
GO:0040011	locomotion	biological process	217	0.54
GO:0044699	single-organism process	biological process	20606	50.82
GO:0048511	rhythmic process	biological process	340	0.84
GO:0048518	positive regulation of biological process	biological process	2285	5.64
GO:0048519	negative regulation of biological process	biological process	2229	5.5
GO:0050789	regulation of biological process	biological process	9669	23.85
GO:0050896	response to stimulus	biological process	10086	24.88
GO:0051179	localization	biological process	5979	14.75
GO:0051234	establishment of localization	biological process	5643	13.92
GO:0051704	multi-organism process	biological process	2131	5.26
GO:0065007	biological regulation	biological process	10703	26.4
GO:0071840	cellular component organization or biogenesis	biological process	6748	16.64
GO:0016020	membrane	cellular component	13161	32.46
GO:0005576	extracellular region	cellular component	2305	5.69
GO:0005623	cell	cellular component	30742	75.82
GO:0009295	nucleoid	cellular component	71	0.18
GO:0019012	virion	cellular component	40	0.1
GO:0030054	cell junction	cellular component	1369	3.38
GO:0031012	extracellular matrix	cellular component	92	0.23
GO:0031974	membrane-enclosed lumen	cellular component	3319	8.19
GO:0032991	macromolecular complex	cellular component	7074	17.45
GO:0043226	organelle	cellular component	24100	59.44
GO:0044420	extracellular matrix part	cellular component	9	0.02
GO:0044421	extracellular region part	cellular component	556	1.37
GO:0044422	organelle part	cellular component	12552	30.96
GO:0044423	virion part	cellular component	22	0.05
GO:0044425	membrane part	cellular component	10213	25.19
GO:0044456	synapse part	cellular component	65	0.16
GO:0044464	cell part	cellular component	30695	75.71
GO:0045202	synapse	cellular component	87	0.21
GO:0055044	symplast	cellular component	1236	3.05
GO:0097423	mitochondrion-associated adherens complex	cellular component	0	0
GO:0009055	electron carrier activity	molecular function	295	0.73
GO:0000988	protein binding transcription factor activity	molecular function	352	0.87
GO:0001071	nucleic acid binding transcription factor activity	molecular function	1774	4.38
GO:0003824	catalytic activity	molecular function	21879	53.96
GO:0004872	receptor activity	molecular function	290	0.72
GO:0045735	nutrient reservoir activity	molecular function	69	0.17
GO:0005198	structural molecule activity	molecular function	1008	2.49
GO:0005215	transporter activity	molecular function	3191	7.87
GO:0005488	binding	molecular function	24379	60.13
GO:0031386	protein tag	molecular function	8	0.02
GO:0016015	morphogen activity	molecular function	0	0
GO:0016209	antioxidant activity	molecular function	411	1.01
GO:0016247	channel regulator activity	molecular function	16	0.04
GO:0016530	metallochaperone activity	molecular function	17	0.04
GO:0030234	enzyme regulator activity	molecular function	680	1.68
GO:0030545	receptor regulator activity	molecular function	1	0
GO:0036370	D-alanyl carrier activity	molecular function	0	0
GO:0042056	chemoattractant activity	molecular function	0	0
GO:0045182	translation regulator activity	molecular function	15	0.04
GO:0045499	chemorepellent activity	molecular function	0	0
GO:0060089	molecular transducer activity	molecular function	697	1.72
