# Supplementary material for: Discovery of powdery mildew resistance gene candidates from Aegilops biuncialis chromosome 2Mb based on transcriptome sequencing
Source: PLoS One. 2019 Nov 11;14(11):e0220089. doi: 10.1371/journal.pone.0220089 (PMC6844473; doi:10.1371/journal.pone.0220089)
Supplement: S2 Table — (XLS) [file pone.0220089.s004.xls]

## Sheet: Sheet1
S2 Table. The KEGG pathway classification of transcriptome of CS-Ae. biuncialis 2Mb disomic addition line TA7733.
Classification	Classification_level_2	gene_number	percentage (%)
Metabolism	Nucleotide metabolism	854	6.37
Metabolism	Metabolism of cofactors and vitamins	666	4.96
Metabolism	Metabolism of other amino acids	621	4.63
Metabolism	Xenobiotics biodegradation and metabolism	570	4.25
Metabolism	Glycan biosynthesis and metabolism	492	3.67
Metabolism	Metabolism of terpenoids and polyketides	421	3.14
Metabolism	Carbohydrate metabolism	2769	20.64
Metabolism	Amino acid metabolism	1721	12.83
Metabolism	Lipid metabolism	1595	11.89
Metabolism	Energy metabolism	1117	8.33
Metabolism	Biosynthesis of other secondary metabolites	1094	8.16
Genetic Information Processing	Transcription	844	6.29
Genetic Information Processing	Translation	1941	14.47
Genetic Information Processing	Folding, sorting and degradation	1551	11.56
Genetic Information Processing	Replication and repair	1120	8.35
Environmental Information Processing	Signal transduction	4864	36.26
Environmental Information Processing	Membrane transport	230	1.71
Environmental Information Processing	Signaling molecules and interaction	1	0.01
Cellular Processes	Cellular community - eukaryotes	351	2.62
Cellular Processes	Cellular community - prokaryotes	184	1.37
Cellular Processes	Transport and catabolism	1763	13.14
Cellular Processes	Cell growth and death	1671	12.46
Cellular Processes	Cell motility	149	1.11
