# Supplementary material for: Discovery of powdery mildew resistance gene candidates from Aegilops biuncialis chromosome 2Mb based on transcriptome sequencing
Source: PLoS One. 2019 Nov 11;14(11):e0220089. doi: 10.1371/journal.pone.0220089 (PMC6844473; doi:10.1371/journal.pone.0220089)
Supplement: S3 Table — (XLS) [file pone.0220089.s005.xls]

## Sheet: Sheet1
S3 Table. KEGG pathway classification of DEGs of CS-Ae. biuncialis 2Mb disomic addition line TA7733.
Classification	gene_number	percentage (%)
Phenylpropanoid biosynthesis	28	7.01754
Plant hormone signal transduction	23	5.76441
Flavonoid biosynthesis	15	3.7594
Stilbenoid, diarylheptanoid and gingerol biosynthesis	14	3.50877
MAPK signaling pathway - plant	14	3.50877
Glutathione metabolism	13	3.25815
Protein processing in endoplasmic reticulum	13	3.25815
Metabolism of xenobiotics by cytochrome P450	12	3.00752
Ribosome	12	3.00752
Oxidative phosphorylation	11	2.75689
Pyrimidine metabolism	11	2.75689
Starch and sucrose metabolism	11	2.75689
Glycerolipid metabolism	11	2.75689
Spliceosome	11	2.75689
Endocytosis	11	2.75689
Glycolysis / Gluconeogenesis	10	2.50627
Purine metabolism	10	2.50627
Glyoxylate and dicarboxylate metabolism	10	2.50627
Drug metabolism - cytochrome P450	10	2.50627
Galactose metabolism	9	2.25564
Glycine, serine and threonine metabolism	9	2.25564
Phenylalanine metabolism	9	2.25564
Phenylalanine, tyrosine and tryptophan biosynthesis	9	2.25564
Glycerophospholipid metabolism	9	2.25564
Pyruvate metabolism	9	2.25564
Biosynthesis of unsaturated fatty acids	9	2.25564
Cellular senescence	9	2.25564
Steroid hormone biosynthesis	7	1.75439
ABC transporters	7	1.75439
Quorum sensing	7	1.75439
Ribosome biogenesis in eukaryotes	7	1.75439
Phosphatidylinositol signaling system	7	1.75439
Cell cycle	7	1.75439
Citrate cycle (TCA cycle)	6	1.50376
Ascorbate and aldarate metabolism	6	1.50376
Fatty acid degradation	6	1.50376
Valine, leucine and isoleucine degradation	6	1.50376
Tryptophan metabolism	6	1.50376
beta-Alanine metabolism	6	1.50376
Butanoate metabolism	6	1.50376
Carbon fixation in photosynthetic organisms	6	1.50376
mRNA surveillance pathway	6	1.50376
RNA polymerase	6	1.50376
Pentose and glucuronate interconversions	5	1.25313
Fatty acid biosynthesis	5	1.25313
Steroid biosynthesis	5	1.25313
Amino sugar and nucleotide sugar metabolism	5	1.25313
RNA transport	5	1.25313
RNA degradation	5	1.25313
Protein export	5	1.25313
Meiosis - yeast	5	1.25313
Oocyte meiosis	5	1.25313
Ubiquitin mediated proteolysis	5	1.25313
Lysosome	5	1.25313
Ubiquinone and other terpenoid-quinone biosynthesis	4	1.00251
Photosynthesis	4	1.00251
Alanine, aspartate and glutamate metabolism	4	1.00251
Prodigiosin biosyntheses	4	1.00251
Tyrosine metabolism	4	1.00251
Inositol phosphate metabolism	4	1.00251
alpha-Linolenic acid metabolism	4	1.00251
Methane metabolism	4	1.00251
Biotin metabolism	4	1.00251
Indole alkaloid biosynthesis	4	1.00251
Isoquinoline alkaloid biosynthesis	4	1.00251
Tropane, piperidine and pyridine alkaloid biosynthesis	4	1.00251
MAPK signaling pathway	4	1.00251
Ras signaling pathway	4	1.00251
cAMP signaling pathway	4	1.00251
Autophagy - yeast	4	1.00251
Peroxisome	4	1.00251
Wnt signaling pathway	4	1.00251
Hedgehog signaling pathway - fly	4	1.00251
Apelin signaling pathway	4	1.00251
Fructose and mannose metabolism	3	0.75188
Fatty acid elongation	3	0.75188
Arginine biosynthesis	3	0.75188
Cysteine and methionine metabolism	3	0.75188
Lysine degradation	3	0.75188
Arginine and proline metabolism	3	0.75188
Benzoate degradation	3	0.75188
Taurine and hypotaurine metabolism	3	0.75188
N-Glycan biosynthesis	3	0.75188
Various types of N-glycan biosynthesis	3	0.75188
Sphingolipid metabolism	3	0.75188
Propanoate metabolism	3	0.75188
Carbon fixation pathways in prokaryotes	3	0.75188
Terpenoid backbone biosynthesis	3	0.75188
Diterpenoid biosynthesis	3	0.75188
Aminoacyl-tRNA biosynthesis	3	0.75188
Two-component system	3	0.75188
DNA replication	3	0.75188
MAPK signaling pathway - yeast	3	0.75188
Rap1 signaling pathway	3	0.75188
cGMP - PKG signaling pathway	3	0.75188
NF-kappa B signaling pathway	3	0.75188
Sphingolipid signaling pathway	3	0.75188
Cell cycle - yeast	3	0.75188
p53 signaling pathway	3	0.75188
Autophagy - animal	3	0.75188
Phagosome	3	0.75188
Ferroptosis	3	0.75188
Hedgehog signaling pathway	3	0.75188
TGF-beta signaling pathway	3	0.75188
Tight junction	3	0.75188
Regulation of actin cytoskeleton	3	0.75188
Pentose phosphate pathway	2	0.501253
Synthesis and degradation of ketone bodies	2	0.501253
Photosynthesis - antenna proteins	2	0.501253
Cyanoamino acid metabolism	2	0.501253
Thiamine metabolism	2	0.501253
Folate biosynthesis	2	0.501253
Porphyrin and chlorophyll metabolism	2	0.501253
Brassinosteroid biosynthesis	2	0.501253
Zeatin biosynthesis	2	0.501253
Nitrogen metabolism	2	0.501253
Caprolactam degradation	2	0.501253
MAPK signaling pathway - fly	2	0.501253
Calcium signaling pathway	2	0.501253
Mitophagy - yeast	2	0.501253
mTOR signaling pathway	2	0.501253
PI3K-Akt signaling pathway	2	0.501253
AMPK signaling pathway	2	0.501253
Cutin, suberine and wax biosynthesis	1	0.250627
Lysine biosynthesis	1	0.250627
Histidine metabolism	1	0.250627
Novobiocin biosynthesis	1	0.250627
Selenocompound metabolism	1	0.250627
Other glycan degradation	1	0.250627
Glycosaminoglycan degradation	1	0.250627
Peptidoglycan biosynthesis	1	0.250627
Ether lipid metabolism	1	0.250627
Arachidonic acid metabolism	1	0.250627
Glycosphingolipid biosynthesis - globo and isoglobo series	1	0.250627
Chloroalkane and chloroalkene degradation	1	0.250627
One carbon pool by folate	1	0.250627
Nicotinate and nicotinamide metabolism	1	0.250627
Retinol metabolism	1	0.250627
Limonene and pinene degradation	1	0.250627
Sesquiterpenoid and triterpenoid biosynthesis	1	0.250627
Flavone and flavonol biosynthesis	1	0.250627
Glucosinolate biosynthesis	1	0.250627
Insect hormone biosynthesis	1	0.250627
Biofilm formation - Escherichia coli	1	0.250627
Bacterial secretion system	1	0.250627
Base excision repair	1	0.250627
Nucleotide excision repair	1	0.250627
Homologous recombination	1	0.250627
Fanconi anemia pathway	1	0.250627
HIF-1 signaling pathway	1	0.250627
FoxO signaling pathway	1	0.250627
Phospholipase D signaling pathway	1	0.250627
Sulfur relay system	1	0.250627
SNARE interactions in vesicular transport	1	0.250627
Autophagy - other eukaryotes	1	0.250627
Mitophagy - animal	1	0.250627
Apoptosis - fly	1	0.250627
Necroptosis	1	0.250627
Hippo signaling pathway	1	0.250627
Hippo signaling pathway - multiple species	1	0.250627
Focal adhesion	1	0.250627
Adherens junction	1	0.250627
