# Supplementary material for: Discovery of powdery mildew resistance gene candidates from Aegilops biuncialis chromosome 2Mb based on transcriptome sequencing
Source: PLoS One. 2019 Nov 11;14(11):e0220089. doi: 10.1371/journal.pone.0220089 (PMC6844473; doi:10.1371/journal.pone.0220089)
Supplement: S4 Table — (XLS) [file pone.0220089.s006.xls]

## Sheet: Sheet1
S4 Table. The 53 Ae. biuncialis chromosome 2Mb-specifc markers developed in this study based on unigenes annotated as R genes.
Name	Forwards primers (5' to 3')	Reverse primers (5' to 3')	Tm (℃)
CL84424Contig1	GATGGACGGAAATAGGG	GATGGACGGAAATAGGG	52
CL88613Contig1	GAGTCGTTGCCTCCTATCC	CCACTGCTGTTATTATTTCGTC	62
CL91022Contig1	TGGAAGGTTGGGTAGGG	GCATTTGGCTCACTGGA	53
CL96221Contig1	GAGGAGGTGAAGGTTGTCAGAGG	CCGAGCGATGGTGTAGAGGTT	66
CL85355Contig1	TCACTCGCTACGCACTTTC	CATCCTGATTTACTGCCAAC	58
comp19533_c0_seq1_6	TCTTTGGCGTGAGTCCATC	TGAACCATTGCGGTGTCTT	58
CL66003Contig1	ATCTGCCTAGAACCACTCG	CTCCATCCTCCACAATCA	56
CL85258Contig1	AACCGAGACAACCCAATC	AGTCACCACCGAAGGAAA	54
CL82670Contig1	GCCGTAAGCAGGAGGTATG	AGGTGTCGATCTGCCATGA	60
CL113949Contig1	GAGTCATTGCCTCCTTTCC	TGGTCACCCATTCCCTTA	56
CL82700Contig1	GGTGAGGAGCGGAAATCTG	GGGCACTCTTCAATAGGTGGT	62
CL86521Contig1	GTTCCAGATGAATCCACGAGA	GGTGTCAAGGGCGAAGTTATT	62
CL89405Contig1	GACTACTACAGGCTCCGACAG	CGTGAAGTGCTCCCATACC	64
CL119404Contig1	GCCCAACCTCAGTAAAGTCC	TCTACCGTTTCCTTCATCCTT	62
CL105879Contig1	GCCATAGCGAATCTACCCA	ACATGCTAAGCGCAACCAG	58
CL119216Contig1	ATGGGTTTGAGCCCTCTG	TCTTCCGTCGTGTTCTTGC	58
CL84846Contig1	GAAATGCCTTACCAAGAGTT	TGATGATTCACAAAGAGCC	55
CL87530Contig1	GCGTCCGTGACTACTTTGTTT	GGATAAGGCGTAGAGCGTGT	62
CL29910Contig1	TGATGACGGAAGGTTTAGC	TTGGAGCACTGACGAATGA	56
CL92547Contig1	AGCAAGGAAGAAAGACG	TGATTAGCAGGACACGG	52
CL75219Contig1	TTGCTATGCTTCGGTTGAT	TACCCTCCGTCGCTTGAT	56
CL88277Contig1	ATCCATTCCGTCATCATTT	ATCCACCCTAAGTATTCCTG	54
CL82789Contig1	TAGGCTCGCATTCCCAGAT	ACGACGTGCCGTTGGTCT	58
CL19981Contig2	TCAGAAGTTTGCTCGTAGA	TTACTTGATTTCGCTGGT	52
CL93721Contig1	ACTCGTTCTGGCATCATCG	CGTATCTCCCGTCATACTCTAA	62
CL106750Contig1	CACAATGTCGGTAAACACTTCTC	ATTTCAACTCGGGCAATCTC	64
CL108886Contig1	GCTCCGTTGCATCTTGAC	CTAGCAGCGCCAGCTTTA	56
CL113652Contig1	CCTCCGAAGAACTGACACTAAA	AATGATGAAGGTCCGCTAAAC	62
CL80063Contig1	TTGTCATCTATGGAAGCGGAGTA	CCCTGGAAACCTTGAGTGCC	66
CL89447Contig1	TGCCGCAGACTGATAGGAAC	CATTTATGCTCAGAGGGAGGTG	64
CL93169Contig1	ACGCTCCCTCGTCTTCATAC	TCCTCCAAATCCGACAACAG	62
CL114224Contig1	TTAGAGGAAGCGGAGCAG	AATGGAACCGTGAGGAGC	56
CL90029Contig1	CTCAAAACTAGTCCATCTGC	AACCCTCACTCTCCTTACCC	60
CL116612Contig1	AGCGGTCTATGTTATTCTGTT	GCCTATCAAGACTTAATTCCCT	60
CL67241Contig1	GCAAAAAGGACGAACAAGG	AAGCAGACCACAAGCAAGC	58
CL119539Contig1	TTTGACATCACCGACCCG	CATGAGGCACCTCGCATAG	58
CL90483Contig1	GTGTTCTCTCTCTTGGGG	TTCTTGACAGGATCGGTA	54
CL91742Contig1	TGCTCTCTTTCCTTCCGA	TGCCGCTGCTGTTATTGT	54
CL124Contig7	AAGCATCAACGGAACCACTA	CCACACGAGCACAGACAAAC	60
comp84147_c0_seq1_6	AGAGGCGTTGTTTTTTGAC	CTAGCTTTCTTTCTTGGGG	55
CL100654Contig1	GAGGTGAATTTGATGGTTGC	GCTGTTGGTTTCTTATGGCT	58
CL104996Contig1	TGAGGGTGAAGATGGAGG	ACAGTATTGTTGCGGAGC	55
CL107524Contig1	GAGCGACGGCGACAAA	CCGACATCTTGAGGAGGAAT	58
CL107607Contig1	ATGTACCAGCCATCAGGA	GGAGCAGCAGTCAATTTG	54
CL465Contig5	CGTATGTTGGGAGAAGGTAT	GTTTGTGAGAGTAGGGTTTG	58
CL66266Contig1	GAGGGGATTTTTGTGTGCTT	GTCTTTTTCTGATTTTCGGG	58
CL72629Contig1	AGGTGAGTATTCTTGTCCCC	GCTAATCTTTGTCGGTTGTA	58
CL75868Contig1	CATTGGAAGATGTCAGTGTC	CGTAGTTGTTGCAGGTTTAT	57
CL86319Contig1	GCTCGGGAATGTGTGTTTG	TGGCAGGAGATTAGGTCGG	59
CL79458Contig1/TaqI	GCAACTCTGTCTTCCCGA	GCAGCCAATCCAATCTAT	54
comp121700_c0_seq1_5	TCTTCCTCCTGTTCATTCA	ATCCTCCCAAGTTGCTAAT	54
comp80277_c0_seq1_7	TTTGACCTTGTTTTCGC	TTCTCTTTGACGCCCTT	50
comp93868_c0_seq1_7	TCACACAGATGGCAAACAT	CTACCAGTGGACTGAAAGG	56
