# Supplementary material for: Discovery of powdery mildew resistance gene candidates from Aegilops biuncialis chromosome 2Mb based on transcriptome sequencing
Source: PLoS One. 2019 Nov 11;14(11):e0220089. doi: 10.1371/journal.pone.0220089 (PMC6844473; doi:10.1371/journal.pone.0220089)
Supplement: S5 Table — (XLS) [file pone.0220089.s007.xls]

## Sheet: Sheet1
S5 Table. The expression levels of 53 candidate disease resistance genes from Ae. biuncialis chromosome 2Mb.
Unigene IDs	fpkm_SC1	fpkm_SC2	fpkm_SI1	fpkm_SI2	fpkm_RC1	fpkm_RC2	fpkm_RI1	fpkm_RI2	log2FoldChange	pvalue	up-down
CL84424Contig1	4.96e-102	0	3.06e-99	1.09e-100	16.5304	18.1782	30.283	21.0261	0.71636	0.0347813	unregulated
CL93721Contig1	0	0	0	0	13.9815	12.2053	7.97926	6.87374	-0.665693	0.00276894	unregulated
CL89447Contig1	2.56e-27	1.36e-37	6.06e-33	0	11.5199	6.29907	5.84165	6.29953	-0.398982	0.396385	unregulated
CL90029Contig1	0	0	0	0	8.27623	6.29795	6.17654	5.65657	-0.148982	0.733288	unregulated
CL88613Contig1	4.65e-79	4.35e-92	2e-70	9.75e-60	8.45965	6.33188	6.61658	4.21077	-0.295921	0.494532	unregulated
CL96221Contig1	0	0	0	0	7.30315	4.98097	4.15022	3.44803	-0.542706	0.112706	unregulated
CL106750Contig1	0	0	0	0	7.52331	3.31781	1.51337	2.78683	-1.17712	0.163775	unregulated
CL113949Contig1	0	0	0	0	5.88369	4.80316	6.06586	2.12478	-0.226598	0.760388	unregulated
CL91742Contig1	0	0	0	0	5.11736	4.81977	4.79741	3.22628	-0.155163	0.838608	unregulated
CL116612Contig1	0	0	0	0	4.12697	3.34604	3.78201	6.36771	0.582151	0.528139	unregulated
CL82670Contig1	0	0	0	0	4.53719	3.51123	2.07103	2.3718	-0.732712	0.480542	unregulated
CL93169Contig1	0	0	0	0	3.5142	1.99069	2.46771	1.80988	-0.221337	0.686197	unregulated
CL108886Contig1	0	0	0	0	3.36896	1.75415	2.4732	1.55862	-0.207447	0.826984	unregulated
comp19533_c0_seq1_6	4.59e-15	4.73e-10	2.31e-21	1.27e-18	3.00766	3.2871	2.09589	1.85928	-0.517148	0.18316	unregulated
CL90483Contig1	0	0	0	0	2.86242	1.99087	2.71715	4.20143	0.664959	0.362768	unregulated
CL85355Contig1	0	0	0	0	2.50607	2.30915	5.25061	3.15635	0.960313	0.25878	unregulated
CL80063Contig1	0	0	0	0	2.65327	3.34599	1.83346	1.77853	-0.604032	0.646608	unregulated
CL66003Contig1	3e-30	1.57e-26	7.11e-29	8.14e-30	2.63638	3.17152	2.73454	2.48851	-0.000271731	0.987332	unregulated
CL119404Contig1	0	0	0	0	2.45316	0.998984	0.17781	1.21588	-1.1415	0.394863	unregulated
CL113652Contig1	0	0	0	0	2.07323	1.70562	1.40141	4.3052	0.718376	0.51567	unregulated
CL91022Contig1	0	0	0	0	1.88204	3.16211	3.95058	4.15238	0.8322	0.213536	unregulated
CL85258Contig1	0	0	9.84e-43	1.38e-22	1.46727	2.16836	2.37642	2.37685	0.536363	0.282311	unregulated
CL105879Contig1	0	0	0	0	1.19573	1.16542	1.08442	1.1991	0.136342	0.949487	unregulated
CL84846Contig1	0	0	0	0	1.14057	0.82859	0.93212	0.986878	0.114848	0.952413	unregulated
CL67241Contig1	0	0	0	0	1.09703	0.699575	1.49098	1.24584	0.760453	0.371939	unregulated
CL124Contig7	0	0	0	0	1.0893	1.19626	1.23056	1.12577	0.193797	0.645285	unregulated
CL89405Contig1	0	0	0	0	1.05436	1.35102	1.68494	1.48383	0.540077	0.657867	unregulated
CL119216Contig1	0	0	0	0	0.912361	0.437702	0.311093	1.1457	0.238935	0.92167	unregulated
CL119539Contig1	0	0	0	0	0.903246	1.2757	1.07149	1.43319	0.351621	0.799095	unregulated
CL86521Contig1	0	0	0	0	0.886129	0.232417	2.04333	1.71745	1.86899	0.193905	unregulated
CL29910Contig1	0	0	0	0	0.767855	0.46501	0.734486	0.604006	0.274841	0.791867	unregulated
CL87530Contig1	0	0	0	0	0.599253	0.761782	1.22252	0.870847	0.765001	0.485911	unregulated
CL114224Contig1	0	0	0	0	0.47211	0.520084	1.27592	1.81738	1.77062	0.343651	unregulated
CL82700Contig1	0	0	0	0	0.312608	8.93647	4.8712	1.80807	-0.316	0.901169	unregulated
comp84147_c0_seq1_6	0	0	0	0	0	0	0.256606	0.45478	Inf	0.000156222	up-regulated
CL92547Contig1	0	0	0	0	0.699834	1.26807	7.19668	3.914	2.63131	0.00425015	up-regulated
CL82789Contig1	0	0	0	0	1.56524	0.346021	4.70108	5.06537	2.47482	0.013586	up-regulated
CL88277Contig1	0	0	0	0	1.90673	2.57702	6.28737	6.54229	1.66895	0.000770288	up-regulated
CL19981Contig2	0	0	0	0	1.85137	0.968564	0.168305	0.558979	-1.80844	0.0283857	down-regulated
CL75219Contig1	0	0	0	0	8.43466	7.71268	3.81878	3.29473	-1.03222	0.0160453	down-regulated
CL100654Contig1	0	0	0	0	0.123923	0.805813	0.479706	0.141709	-0.49285	0.870621	unregulated
CL104996Contig1	0	0	0	0	0.282028	0.429223	0.22923	0.694511	0.526336	0.878793	unregulated
CL107524Contig1	0	0	0	0	2.69755	1.58992	1.18767	1.44285	-0.528189	0.699352	unregulated
CL107607Contig1	0	0	0	0	1.34098	1.19766	0.328952	1.71801	-0.128571	0.939231	unregulated
CL465Contig5	0	0	0	0	0.8188	0.339469	0.718831	0.547867	0.284129	0.777319	unregulated
CL66266Contig1	0	0	0	0	0.577798	0.640012	0.48376	0.626906	0.0203221	0.997448	unregulated
CL72629Contig1	0	0	0	0	2.03749	1.41879	0.852267	0.943577	-0.787805	0.182664	unregulated
CL75868Contig1	0	0	0	0	0.944337	1.41971	1.49899	1.10054	0.317587	0.82724	unregulated
CL86319Contig1	0	0	0	0	0.687783	1.11143	0.833989	0.626775	-0.173645	0.939094	unregulated
CL79458Contig1	0	0	0	0	0.257227	1.00579	0.463175	0.319118	-0.476342	0.871748	unregulated
comp121700_c0_seq1_5	0	0	0	0	0.524078	6.23902e-22	0.226037	1.06237	1.45291	0.44053	unregulated
comp80277_c0_seq1_7	1.83e-12	2.78e-05	4.71e-25	4.41e-20	0.421517	0.0338595	0.0764107	0.144075	-2.99064	0.000230371	unregulated
comp93868_c0_seq1_7	1.13e-21	1.95e-67	3.27e-29	3.53e-16	0.188161	0.401914	5.63873e-26	4.7782e-26	#NAME?	0.441317	unregulated
