# Supplementary material for: Discovery of powdery mildew resistance gene candidates from Aegilops biuncialis chromosome 2Mb based on transcriptome sequencing
Source: PLoS One. 2019 Nov 11;14(11):e0220089. doi: 10.1371/journal.pone.0220089 (PMC6844473; doi:10.1371/journal.pone.0220089)
Supplement: S6 Table — (XLS) [file pone.0220089.s008.xls]

## Sheet: Sheet1
S6 Table. The list sequences of 53 candidate disease resistance genes from Ae. biuncialis chromosome 2Mb.
unigenes	sequences
CL84424Contig1	ATCAAACAAGTTTGACGTGTTCAGCTTGGGCAACATAATTATAAGAATGATGGACGGAAATAGGGGTCCTAACCGTTATTCTGAAATGTCTTCGAACCTGTTTATTGAGCATGTAAGTGAAAACTGGAAGGAAAGGTTGAAGAAAATGTCCGAGCATTCATCATACGAGATAGATATCCTACGAGTGCGGGCATGTGTTGAGATGGCAATAAGATGCGTGAAAGCCGACCGAAACGAAAGGCCTAGTATAAAGGAAATTATACATGAACTCGAGACTAAGACAATAATGTCGCCGCTTCCTGAGCATAAATCTAACTGGTTTGGTCTAGATGCTCTGTCACACTCGACCACTGCTCCTCATCAGCCAATAGACCTATCTGAAGCTCGGATAGTTGAAGC…
CL88613Contig1	TGGTTAATGAGCTTGGTGAAGAGTGTCAATGTTGTAGTATCTCAGCCCCAGGCTTCTATAATCTGAAAAGGTTGGAATTAAGTAACATTTCTAGGTTAAAAAGATGGGTTGGACTTGACGCTTGTCCTTTCTTTTCTCACTTGGAGGTGCTCACCATTAGACATTGCTCTGAACTCATCGAGTTGCCGTTTTCACATCCTACTTGTTGTGAAGCACAGCGGGAGGAGAAAATGGCTTGGTTTCCTAGACTAGTGAAACTTGTCATTGCAGACTGCCCGAAACTAGAGTCGTTGCCTCCTATCCCTTGGCGGAGTAATGCATCGTGTTCTGCTGATATAAAACAAGTTGGACCAGTTGAGCGCCTGTGGTACTGGTACCAATCATACCCATACGAGCCGA…
CL91022Contig1	TTTGGGCTGTCGAGGATCGGCAACAAAAACAACGCGGCGGTAATGACAACTGCTATAGGGACCCCAGGGTACATGGATCCAGAATGCATGCATGATGGGCAAGTCGAGTTTACCGCTGCATCCGACGTCTACAGCTTTGGAATCGTCCTACTAAAAACTGTATGTAGTACATGGATGTCCAGGGACCAAGTCTGGGTGCTATATCAAGGAGGCAAGGTCATAGAGGCTGCAGATGGAAGGTTGGGTAGGGACGACTCTGATAGGAGGCAGATGGAGCGTGTGGTTGTCCTTGGACTCTGGTGTTCTCTTCGAGACAGTGCCAGGAGGCCTACCGTTCAGGAAGCAATGGAGATCCTTGAACGTAACGAGCCGTTTCCTGACCTTAACTACATGGTGAAC…
CL96221Contig1	AAGTACCAGGCAGAGAAGCTGCAAGCGGCGGGCACCCATGTTGGGACCATCAACGATTTTTGCTGGAACCGGCAGGATCCAACATGTGGCTTCAACGCACAAGATAGCAGGAGCTAAGAAGTGGCATCAACACACAATGGGATGTTCTTCCTTGCCATTTTCGAGAGATCTCCTGTGTGCTGATCAAGTTGTAAGCCATACTTTTGTCCAAATTTAGTGCAGCCTTTGTATTTGAAAGGTTCACAAGCTGCTCACTCTTTGCCACTACATGATAGCATATTTCAGTTCATTATCCGTTGGATCATACTCACTTATTAACCAGTCAACAAGACCATGGATTTCTTTATCTGATTTAAGAAGTGGCTTCAACACACAAGATAGCAGGAGCTAAGAGCATCT…
CL85355Contig1	TTTAAGCTCCTCTATCGAGTACCTCGGTGGTCACTCGCTACGCACTTTCGTAGTTGATGGTGAGTCATCTGAGTTTATTAGATCCCTTGATGATCTATCTACCCCTCCAAAATTCCTTGTTGCTCTTGAATTATCTGGTAAGATAATGAAGGTCCCCAGTTGGATCACAGAACTCACTGCTCTCACGAAGGTCACCCTTTCAGTAACAGCTTTCCGGACTGATAATTTGGAGGTGCTTAGCAACCTAGAGGTACTATTTTGTCTCAGCTTTACACTGTTGGCAGTAAATCAGGATGCAGAAACATTGACCATTCTTGCTGAAAACAAGCTGCACTCCAATGGGGAGGTCATAGTTCCCGATGGGGGATTTAAGAGTCTTAAGCTTCTCCGCTTCTCTGC…
comp19533_c0_seq1_6	GTGTGCTCTTCCGATCTTGAACATTGATTGAGCAAAAAGGCCTGAGCTTGCTAATTTTTATTCACAGAACCTCCCAATTTAAGTATGGTGAAGGTGATTTTATTCTTTTGTTCTGGAGTATTTTTTCTATCCCACCAATGCCAAAATCAGAGCAGATTTCATGAGCCTTATTATTGCAATCTGAATATTTAGTGTGTATTGTTAAGTTTGATGTTCCTCTAGTCTGAATTCTTTCAAAGCCAGTCATTCTCTTCGCGTAACTTTACACTTTCCAGCCTCTTCACTCGGCATTGCATTCCTTCATAAGGATATCATGAACATTGCCGGTGTACATATACAAATCCCAGAAAATAAACCATTTCTTCCATGTGTCACACCATACCTACCTACCTATATAGC…
CL66003Contig1	TCAGTTGCCGTACCATCTACACCAATGTTTCTCATATTGTTCTATATTTCCTGAAAAATATAGGTTTCTTGGGAAGGATCTGGTCTATATTTGGATTTCTCAGGGATTTTTGAATCACATCCATTCAAGTAAGAGATTAGAGGAGATAGGACGGGAATGTCTAAATGATTTGGTGAACGTGGGATTCTTTCAGCAAGTTGAAGAGGAAGAGGACGAGGATGAGGATGAGGAAGAGGAAGAAGAATCGTTTCCAGGCAGTAAAATTTGGTATTTTATATCTGGTCCCATGCACGACTTTGCAAGGATGGTTTCAAGGACTGAGTGTGCAACCATAGATGGTCTGCAGTGCAATAATATGTTACCAACTATACGTCATTTGTCAATTGTTACTACTTCTGC…
CL85258Contig1	GGCCTAATGGCTATGGAGTACATTATCATCTTCTTCCTCATATTTTTGAGCTCGTTCTGCAAACCCGATGACCAGCTCACACATACAAACCCGCTCACCCATGGCGACATGCTCGTCTCCAAGAGCGGGGACTTTGCTCTTGGCTTCTTCTCCCCGGCAAGTTCCAACAAGAGCTTTTACCTTGGAATATGGTACCATGGCCTCCCTGGACCACGGACCTTCGTGTGGGTCGCCAACCGAGACAACCCAATCACCAACCCTTCATCTGCGATGCTCACCATCAGCAACAACTCTAGCATGGTATTATCTGACTCTGAAGGCCGCAATATTTGGATGACATCAACCAATATCACTGCTGGAGCTTATGCAGTACTGCTCAACTCGGGGAACTTTGTCCTC…
CL82670Contig1	TGGAAGCTTCCTGATGGTGCTAGCGTAGTTTCATTTGACATGTCTGAAAAAATGGGGTTGGCCGTAAGCAGGAGGTATGACCTACAACTCAGAGCTATTCCACACATATAGCTCAAAGCTATGAGATCGAGGTGACATAGAAAGGTTTTATATTTACGTGGCAACGTATCATGGCAGATCGACACCTTCAACATATATGTCTATATTATTGTACTTTTATCTGTATTAGAATAAGAAGCTCACTGCAAACATTGTAGTTTGGTACTACTGTATATGTCTATATTATTGTACTTTTATCTGTATTAGAATAAGAAGCTCACTGCAAACATTGTAGTTTGGTACTACTG
CL113949Contig1	TTCTCTGTTCTAGAGGTGGTCATCATTATAGATTGTCCTGAACTCGTCGAATTGCCATTTTCACACCCTACTAGCCATCGAGCAAAGCACGATGAGAATATGTCTTGGTTTCCTAAACTACGGGAGCTGAGCATTTCAAACTGCTTGAAACTAGAGTCATTGCCTCCTTTCCCTTGGCGGACTGGTGCTCCAAGCTCTCTTGAGTTAGTAAGTGCAGGATCAGGTTTTGAGCAACTGGTTTACCCAATAAAATACAGGTCAAAATTAAGCTTGGAAATTAAGGGAATGGGTGACCAGGCTGACGTGTTCTGGAGTGGGTTGAATTTCGGTAACCTGACTGATCTAGAAGAGTTGCATATGAAAAACATCCCTTCCCTGCCGCTGGATGACTTCCGGGTG…
CL82700Contig1	GGTGGCTGTAAAGAAGATCTTGAAAGAGGTGAGGAGCGGAAATCTGGACTTCTTTGCCGAGATAAACGCCATTAGCCAAGCGAAGCACAAGAATCTTGTCGAACTGAAAGGTTGGTGCCGTCGGGAAAACAACCAAAACCTACTCGATTTCATGTGCTGGTGTTGCAGGAAGAAAAAGGGTGACGAGCTCTTCCTTGTCTATGAACTGGTGCCCAACCGCGACCTGGACTACCACCTATTGAAGAGTGCCCAAGTATTGTCTTGGCCAAAAAGGTACCAAATCGTGAAAGATATTGGCTCTGCTCTTGTT
CL86521Contig1	GTCGTGCCAAGGGAGGAGCGCGGCATACCAGTTCGTCATGGCCAGCAGGACAGCCGAAAAGTTCAGGGAGGTTCAGGCCAAGATTGATTCCTACCTTATCCTCTTCCCCGTGATTAGCTACATTGGCATAACACGCCGCATTGAACGAGTCTACAACGTCCTTGTTCCAGATGAATCCACGAGAGTTGAACCGTCCACACTTTTGCAGCTGCAGGAGTCTACAGAGGATGGTCAGGAGGTTCCACTGCATGGAACCGAGGAATTCACATTGGCGGAGATACTGGCTGCAACCAATAACTTCGCCCTTGACACCGTGATTGGTGAAGGCGGCTTTGCAACGGTGTACAGGGGCAGACTTCACGATGGGCGAGAGGTGGCCATCAAGCGATTGAGCAAGGC…
CL89405Contig1	ACGAGCTCGACTACTACAGGCTCCGACAGCAGGTCCGGGGACAAGGGGGCACTCCCACTGCCTGGCCGCCTGCAGATCCAAGCGTGCATGTTGCAAGCGACGAGCGGCAAGGTACGGATGGAGCCGAGCGAGTGAACGAGATGACCAGGGGCGATGCTGCTACACGTAATAGCAGTGTTGGCAAATTACGGTCGCTGGTATGGGAGCACTTCACGATCACACAAAAGGATGACGGAAAGCCTGTGAAGGCAAAATGTACATACTGTACAGAAGAGTTCAGATGCGAAACAAAGACGAATGGTACGTCATCTATGAAGAACCATTTGGAGAAAGAGCATTCCGTGATTTGTACGAAGAGACCTGGAGCGCATCCACCAAATATTTCAAGCACCGGCGAGC…
CL119404Contig1	CTTCCGCATCCACGACGAGCTCCAAGGCACGGGCAATGCTGTTGACCAGCATGGTGACGGTGTCATTCAGAACCTTGCCCGCGATGCGCGGCACACCGCCGGTGCTCTTGGCAAACTGGTCAACTGTTTCCCTTGGCAGCGTCCTGAGCTCCAGCAGAGGTCACTTGGTGATTCGTTCTCGGCGTCAGATGCCAACCTGGAGATCAGCGGATGCATGCCCAACCTCAGTAAAGTCCTCTTGTCCTCATGTTCCCCACATCCACATGTTAGTGGTGATGAAGATAGTGGCAATGCGCAAGAAATACCAATGCTTGAGTTTAATAGGGTAGATTTCTCTCGAAGGATGAAGGAAACGGTAGAGCAACTGAAGCTTGGGAGTGAGAAGGTTGAAAAGTTTCT…
CL105879Contig1	TGGAGACTGGACATTCTTCTCCTCCTTGGCGAACTGTACACAGCTGCAAAATCTGAACGTGGACACAAACAACTTGCGTGGGGCTTTACCAACAAATGCCATAGCGAATCTACCCAAAAGCTTGACGGCTCTATCTCTAAATTCAAACAACATCTCTGGCACTATTCCCATGGAGATTGGAAACCTGTCTAATCTGTCCATGCTCTACCTTGATACAAATCTTTTCATGGGACCAATACCTTCCACCCTTGGTCAGCTAGGCAACCTGGTTGCGCTTAGCATGTCAAAAAACAAATTTTCCGGGGAAATACCTCCTTCCATTGGAAATCTACATCAACTAGAAGAGCTTTACTTGCAAGAAAATCAATTGAGTGGAAGCTTACCTGAAAGTTTAAGCAG…
CL119216Contig1	TTCATGTGGCCCATTCGGCTATTGTGATCAGATGGGGGCTGTCCGAACATGCCGGTGCCTCGATGGGTTTGAGCCCTCTGGTCTTAACTTTTCAAGCGGATGTAGAAGAGCTGAGGCGCTGAAATGCAGCAAGCGAAGTCATTTCGTGACCTTACCTAGGATGAAGGTCCCCGACAATTTTTTATTTGTCAGGAATAGAAGCTTTAGCGAGTGCACAACTGAGTGCAGCGACAATTGCTCATGTATAGCCTATGCTTATGCCAACTTGAGCACCAATGATGCTATGGCCGACCAGTCAAGATGCTTGGTTTGGACAGGGGAGCTTATCGACACGGGAAAGTACATCCCCTTTGGTGTGAACATGTACCTCCGATTTGCTGACTCTCCTGTTCGAAAGAA…
CL84846Contig1	AAAGAACCAATTTACCATTTGGACCTAAAACCGGATAACATATTGCTAGATGAGAATATGGTACCGAAACTTGCTGATTTTGGTTCCGCAAAGCTCTTCGACGAAGAACTAACCATGGTCATCACACAAACTGTTGCAGCAACATGTGGGTACGTGCCGCCGGAATACTTTTCTCATCAGGTCGTCTCGAAGAAATTTGACATATTCAGCTTGGGTGTTACAATGACAAAGATAATTGCAGGGCCTAAGGGCCACTCCAGAAGCTCCGAAATGCCTTACCAAGAGTTTGTTGATCAAGTACATGAAAACTGGAGGAGCAGGCTGGAAGCAACGTGTACTTCTTGGCAGACACTAGACGCATACTGCGAGCAAGTGAGAATATGCACTAAGATAGCACTG…
CL87530Contig1	TGTGCGGACAACACCAGTTACCCCCTGCTGGGCAAACTACCCATCCTGGGCTTTTCCAGATATGACGATGATTTTTCTAATCCCATCCGAGTGCTTGCCAGTATCTCGTACTCCGTGAAGATGATTCCGGGCGTCCGTGACTACTTTGTTTACTGGGAAGCTCCAGACCGGCATTTTGCCGTATCTCCATACTCGTCATACATGTTCCTTGTTGGCTGCGGCGTAAAGGCCTCGCTGTTCGTTGGCAACTCGACCATTGAGGTCGGGAGCTGCTCGGTCGCCTGCGCGGCCGAAGCTAGATTCATGGAGAAGCTGCCCAAGGGGTCGTGCGATGATGGCATCGGATGTTGTCTCATCGACATATGGGAGGACCTAGGGGCGTTCACCCTCATCATCTCA…
CL29910Contig1	ACTTGTCTCATAACATATTTCTTGATGGTCTACCTGAAAGTCTAGGTGAGCTCCAGAAGCTGCATACACTGGATCTCACAGGCTGCACTAGACTGGAAAGCGTAGCCAATGAAAGTGACTCTTTGAACCTGATAGTTATTAGGAATTGCCGGTGTCTGAAAAGTTGCTCTTTCGTGGTTCGCACTGATGACGGAAGGTTTAGCAGCAACCTTGTTCAGCTCGAGAATGTAAACTGCCAAGATCTTGAGATAACTTGTCTTGAGAAGGTAAAGTCTAGAGAGGAAGCCCAAAGGATAAGGCTAGTGGAGAAAAGAAACATCGAAGTGTTGACACTTGGATGGACCGTGGGCTCTCATGGATCTGTGGAGAACGATGCTAATTTGTTAGGAGAGCTGAAGC…
CL92547Contig1	GGAAGAAGCAAGGAAGAAAGACGTACTGAAAGCAATGCAGACAAAAAAGTGGAAAGAATAGTTAATATACTACTGTGGCAATTTAACAAAAATGCTACACCTACGTAATGTGTTTACGTTCTGTACGTAAACTTCCTTTCTAACTAATCAATCAGCCCCTGATTTCTCAGGTGGGCCCGTGTCCTGCTAATCACAAATTAAAACTGGCCACATCTTCTACGTAAGCAAATCACCACGTAACATTACGTGGGTGTAGCAAAGCTCGCAATTTAATTTAGTCTACTACTAACAGAAATGTGTCTCAAACATGCACTCTTCATGTTATTAGTTTGTGCATTCAAATTTGATAAAAAGAAAAGAAAAAAAATCTGTGTTTGGTCTAACATTGGAATGGACGTT…
CL75219Contig1	TACATGGCGGAGGAGGCAAAATTGCTTAAATACCCTTTTCCTTATCCCATTGTTAGAGTCCAGACCAAAATGAAGCCTCCCTGTGTGGTTGGATTGTGGACCGTCCGATCGTCTTCCCGAGCTCGTCATGGCCGCCGGATCTCCGGGTGGACCGATACTGGCCGTCCGATCGAGCCGGCATTCGATCCTCGCCGTCCGATCTCGTCTGCCACTCAAATTTGTGCCACCACCTGTAATTCCCGTGCCCCCCAATGGGCATTTTGGTCTTTTCACATCTTAGGTCAGGATCGTTTTGACTGCTAGTGAGGGAGAGCGAACTCCCACCACGCCCAGCCGTGCCCCTCACTCTCCCCCGCCGCCGCCACATTCGCTCCTCCTCTAGCACCTCCTCCCCTGCTG…
CL88277Contig1	ACTTTGAATCTTTCACACAATGAACTTAATGGATCCATTCCGTCATCATTTCGGAGTATGGAAAGCTTGACATCCATTGATCTATCTTACAATGAATTGGAAGGACCGGTCCCAGAGAGTAAGCTCTTCAAAGGAGCTCCAGTCATGTGGTTCACGCATAATAAAATGCTATGTGGTATAGTGAAAGGATTACCTTCTTGTAGTAGTGCAACTGAGAGCAGAGGGAAAAGGAAAGGATACAAAACACTTGTACTGGTCGTGGTTCCTATCCTGATATCTCTTGTACTCATTGCATTGATGTTGATGTTCCGACATGAAAGGAAGATATCCAAGGGAATTAACACCGGCGAAGTAACACAAGAAAAGGTCTTCTCTATTTGGAGTTTTAATGGGGCAAAC…
CL82789Contig1	TTTATGGGATCTCATCCAGGTGATTTGCTATCATCTCTTTCGATGGCCACAAAGAATACTGTTGTGTGCCTACAAGATCTGCTAGACTCTAGGCTCGCATTCCCAGATGCAAAAGCTGCTAGAGAAGTATATTGCATTATCAGTGTTGCAGTTCAGTGCCTGGAGCTGAATCCATCATGTAGACCAACGGCACGTCGTGCCAGTGATGATCTATGCACGATTAAAGAATGTGAAGATCATGTAGATTATCTACATGCTAGTCTCACACTTAATGCAAAATAGTGCCTATGGCTATAGATAATGGATTTGTATCATGTAGTTTCTTTTCTTCTACCTATGTACGTGCTTCAAAAGTGTAGTTTCCTATGTATTAAGCAAAAAAAATGTAAATTATGATGG…
CL19981Contig2	CTCGTATTCTTCACCTCTTTATTACTCCTCTCTCTCTCTTTCCCGTGAGAGCTCGGACATGGAGCAGGGCATGGAGTACCGAGAGGGTGAAGCCGCCGTGATGTCCCCGTGTCCCCTTACTTCAGGAGGCGACTTCTCTCTGGCCGGATCGCATCTCCTCCGCCTGCTGGCCACGTTCTTCTATCCCCGGGCACGCAGCAGGTCAGGGCCAGCTCGAGCGCTCCGAACATGGAGAGGTAGATCTTGGGCGGGCGCAGCTGCCTGCAGAGACTCACGAGCTCGAGCGCTCCAGCCCGGACCTGGAGGAGGTGGATAGTGGGTGGGGCAGCCGCTCCCTCCTCTTGTGCAGCACGCTGACGCTCAGCATGGCGGCGCCGATGGCCAGCAGCAGCAGCAGTG…
CL93721Contig1	GTCCTGCTTGAGCTATTAAAACTCTACCGTCTTATTCTCAAAGTCAACAAATCTGCCCAAGGTGTGGAGGTTGATCTGAACCAGGTGTGCAACCTGCGCGTCTACTTCGATCTGTTAGATCTATCGAATCTTGGCGTCGTTAATCTCGAAGGTGGTGCGGCCAGGTCAGCCGGATTGCATAGCGCCTCAGTCCTGCACATCTCTGATTATGCAGAAGCGTTCAAATTGCTGGTGCAATACAAGTGGGGAACTCGTTCTGGCATCATCGATGGAGCATACACCAGAGCTCAGATTGCCAGCTTGTATTCACCGCCAATATGGTTGTGTGTGTCATGGTCGTATGGGAAAAAGAAACCAATGTGGTTATGTGTGGAGGTCGTAAGCGCTTATGACCTCACG…
CL106750Contig1	AGGCCTCCGCTTTTGTGGTGGCCGGCATGAAATCGGATCCTCGTCACGGTCACCCGCCCACAATGTCGGTAAACACTTCTCTTGCTTCTCCTCGGTACCGTCTGTTGACCATGACACTCAAACTGGCATGGTGGGATATCCTGACATGAGCGGAAAAGACGAATACTTACAAATACCAAAATTGAAGTTTGATAGGGTGGAAATGTCTAGAAAGATATTGTACCTCATAGAGCAGTTGAAACCCGTATGTGCTAAGGTCTCCAACATTCTAAATCTAGAGTTACTGAACTCTAGCCACACCCCTGTCCATGACATTGCTATGAACAGGACTAAAACCACCCCACAAATTATAGAACCCAAGTTATATGGAAGGGATAGCCACAAAGAGATTGCCCGAGT…
CL108886Contig1	CACACGTCTGCTAATCTCACTGCACCCAGGCCGCTCCGTTGCATCTTGACACTTTCCTCACCTCACACCTTTCTTCTAGTTAGTCCTCTTCCAGTAGCAACCAGTTCAATACCACCACCCCAGTGGTACTGGTTCATAACTGCATTTGTAGCGTGCCCGTCGGCGAGCACGGCCGGCCCGCGTCTGGACGCCGGGCTAAGTGGCTACACATCAGTGTCAAACTAACCATGGAGACAGCTGGTATCTCCGCGGCGAGCTGGGTGGTGGGCAAGGCGCTGAGCCCATTGTCCGGCGGCGTGCTGGAGGCGTGGGCTGCCAGCACCAAGCTCGGCTCTCACATAGAAGACCTAAAGCTGGCGCTGCTAGAAGCTCAGGCGATGCTGGACAGAGTCCGGGGCA…
CL113652Contig1	AGCCTCCGAAGAACTGACACTAAAAGGCTGCCGAAAACGATAGGGAAGCTTGAGAATCTAGAGACTCTGGATATTAGGGAAACAAATGTTGTTGAGTTGCCTAAAACAGTATGCCAGCTTGAACGGCTGGTTAACATACTTGGTGGGGATAAAAGAACACGGAAGGCCCTCAAGATTCCTGAAGAGTTGAGTAAGAAGAAGAAAATGAAATCTCTGCGCATATTGTCAGGGATTGAGATCACTGGGGGTTTAGCGGACCTTCATCATTTGACCGAGCTGAGGAAGCTTGCTATCTACAAGCTGGTAACCATGGGGGATGATTCGAGTTTCGAAGAATTAAGATCCTCTATCGAATATCTTGGTGGCTACTCTCTACACACTCTCATAATTGGTGACGAG…
CL80063Contig1	TAAGAAGCAAGATTCAGTGGCATTGTCATCTATGGAAGCGGAGTATATTGCTGCTTCTGAAGCTGTCAAGGAAGCCGTTTGGCTGAAGGAATTTCTTTCTACTTTGAAGGTTGTGAATAGCGCAAACAAGCCAATTACTGTGTATTGTGATAATCAGGCGGCACTCAAGGTTTCCAGGGACCCCAAGTTTCACAGCAAGACTAAACACATTGGGGGAAGATATCATTATATTCGTGATGTAATAAATAGACTAAAGCTAGTTTGTCTCGAGTTTTTACCAAGTACTAAAATGGTGGCTGATCCACTGACTAAACCTCTT
CL89447Contig1	GCTGCAGCGCCTCCCTGCAGGGCTTCACAACCTTACCAATCTCAAGAAATTGAGGATCAATGGTTGTCCGTCCATACGGTCACTGCCCAACCTTCCGAGCTCTATGCAGGAATTGCAGATTGAGTTCTCGGGTGCCATCAAGTCGCTGCCCAACAGCCTCCCGAGCTCTCTAGAAAAATTGGAGATCACATACTGTGAGGCCATCAAGTCGCTGCCCAAGAATGGCCTTCCGAGTACAATGCGAGAGTTAGATGTCAGCTATGGCAACAGCAAGGAGCTAAAGAGGGACTGCCGCAGACTGATAGGAACCATCCTGATTGTTAGAACCTGACCAATCCATGAGTTCTTTGACCTGCATATTCTTCTAGCCCCCTACAGTACTCTACGTATAATCCAAGC…
CL93169Contig1	ACTGGCCATTCTTCATCCATCCTCTACCACGCTCCCTCGTCTTCATACTCTGTTCCTTGGTCTCCTCTCATTCCCCATCACCACTCTCAAGATTTGTAGCCCTTCTCCCCACCATCCAGTCCCTTGCCTCAAGCCCCGTCTGGAGTAGGCACCTACCCATCGTCGGCCTTGTATGTACAAAGACAGGGCCAAGCTGGGAGCATGAAATAGGTGCTCTCCTAGCTAGCCAGATCTAGGCGTCTCCTCCCCGTCCCCGGAGAGTTTGGTGTGCAGCGTGGGGAGGGATGAGGAGGGGCGTCGGTGTGCATGCCCCAGCCGGTGCGTGCTGAAATCAGATCAGTTGAGCTGACGAGTGGGGTCGTTAGAGGCGACGCCAAGGTTAGAAGCAGTGCGGTCGAA…
CL114224Contig1	ACATCCATTCCAGGCAACATTTGGTGCACTAATCTTGCATCACTCGAGAAATTGGTGATTAAGAATTGTCCAGACCTAGTTTCAATTGGTGGAGTAGAGGCAGTTGCAAATATAAAGGAGGTGGAGATATCTGGGTGTCCAAACTTAGAGGAAGCGGAGCAGATCAATAGAAGACCCCGCCCAAGTACAAGGAGGACTAGATGACAGGCGATCGAGCTGGCACCAATAGCACTGAGGACAACGGGACATCGTGTATTTCCCCGTAGCACAAAACTCTCCTAGCTACGGTTCTATTCCGTCTGCAGTCCATATTCGCGCTCCTCACGGTTCCATTCCATCAATCTGCAATCCGTATTTGTGCTGATAACTATCAGTTCCCAGTTT
CL90029Contig1	CATGGAAGCTTTGCCAAAACTTTTGGTAGTTTGTTTGACGAAGCTAGAGCTCTTCGCATCATATTTTTGTCTGGCGCATCATATAGCATTGAGGATATATTGCACAACTTCTCAAAACTAGTCCATCTGCGGTACTTGAGGATCAAGGAAAGGGATTTATTCTTACCATGTGCGTTGTTTAGATTGTATCATTTAATAATCATTGATCTACAAAATGAGTATAGATGCTACGATGTAATTACACGTATGAGCAACCTTGCAAAAAACAGTATGAGCAACCTTGTAAATATGCGTCACTTTCTTGTGCCAAGACACAGGCCTGAATTTCATTCTAATATTTATTGGGTCGGAAAACTAAAATTCTTGCAGGAATTAATGGAATTTAGAGTGGGTAAGGAG…
CL116612Contig1	ATCATAGAAATGCTTCATGAGAAGGCAGGTCATGGCCGGCCAAACAGGAATAGCGGTCTATGTTATTCTGTTGTTGGAGTTCATGGCATAGGCGGATCTGGGAAGTCAACCCTTGCACAATTGGTTTATGCCAAGGAGGAAAAGGACAAGCTAGCCAAAAAAGATGGCCATTTTGAAATTTTGTTATGGGTTCATGTCTCTAAAAAATCTAGCACCAAGGCCATTTACAGGCACATGGTTGAGGCAATTAGAGGATATGCTCGTGATGGACTCTATCACTTGCAAAGGGAATTAAGTCTTGATAGGCTACAACAAGAA
CL67241Contig1	GGGGTGTGATCCACATCTCCAAATAGCAAACAACAAGTCGATGGATCTCCTTCAACCTTTCGCCAGGTTAGTCATCGCAAATCCTCTCATGGCAGGAACACAAGCGCAAATATGAGGGCGCCACAGCCTAGGAGGAGGAGCACTACCTCACCGAGGCGCATCTCAAGGCCGAACGCGTGGACCCTGCCAACATAGTTTTTGTTTTGACGAAAATGCTATTGGCACAACCTTTCATTGCAATTGGGGGTCTAGGAGGACATAGGATTTAAAGTCATCGCAAAGATGCCAACACTAGTGCAAAAAGGACGAACAAGGTCCTAGTCAGGCTCTCTGGGCTTTAAGGGCAATGAGCCTGCCTTGCGCCGCGCTGCAGTCAGCCAGACACCCGCTTCCTCGATT…
CL119539Contig1	GCAACGGTGGCATCAAGCCATGCAGCTCCACTTTCGGCGCTGACCAGTTTGACATCACCGACCCGTTGGAGCGGGTGAAGAAAGGCTCCTTCTTCAATTGTTTCTACTTCTTGACCAGTATTGGCTCCCTTCTATCGACCATTGGGATCGTCTGGGTACAAGACAATGTTGGGTGGGGGGTCGGCTTCGCGATCCCGATGATCCTCACAAGCCTCAGTTTCACCGTGTTCATCGTTGGTAGGAGGATCTACAGGTACAAGGAATTGGGAGAGAGTCCCATGACAAGAGTGTCCCGAGTTGTTGTTGCAGCTACAAGGAATCGTCATATGGAGTTGCCTGGTGATTGCTCAACCTTGCATCACCTGCCTTCACCGCCATTAGAGGCTCAATTCAATGTTC…
CL90483Contig1	TGAGGTCTTCACTCTACTTCGTGTTCTCTCTCTTGGGGCATGCAACTGGGTGACCTTACCAGATAACATTGTGAACCTAAACTTACTCAAGAAACTGTCCATCAAAAATTGTGAGAATATTCAGTCTCTTCCCGTGCTGCCCCAGGCCCTTGAGGAGTTGTCCATCGATAATTGCCCGAATATTCAGTCTCTTCAAGTCCTGCCCCAGTCCCTCATGAAACTGTCCATCATTGACTGCCCGAAATTCAAGTCTCTTGCAGAACTACTGCCCCAGTCCCTTGAGGAGTTTATACTCAAGCGCTGCAGTGAAGTTCTCCAAATTAAAGATCCAAAGTGGCAAAAGATTCAGCACATTCACAAGAAAAAATTTGGACCTAGCAACCGCATCGAAGGTGTACA…
CL91742Contig1	GGCGATCGGTGTCATGGCATGTACCGGTTTCCAGTTGAAGACCTCAAGATCAGCAGGTGTGATGCTAGTGGGAAAGAATTGACACTGCTGCTCTCTTTCCTTCCGAACATCTTAAAGTTAGAAATAAAGGAGTGTGATAACATAGTTGGGTTGGGTGTGGTGGAGGATCCAGAAACTGTTTGTGGAGGGCTGCAGCAACAGAGAAGAGTTGGAGAGGAGGAAACAATAACAGCAGCGGCAGCACAAGGACTGCTGCTCTTGCCTTCCCACCTTCAGGAGTTGGAGATTGAGAAGTGCAAGAAGGTGAGCTTACTCCCCAATCCATGGCACGAAAACCACAGAGAAGCAGCAGCAGGAGGAGAAGGAAGAGGAGGAGGCCTCCAACGTCTCCGCTCCCTC…
CL124Contig7	CACACACACACACACACAGAGAGATAGGCGTCCGCATCGCATTGCATGCAAGGCCACACCATACAGACGCATTAACGCTAGGTGCTAGCCTAGCCTGCTTTTGCTAACCCAAACAAACTCCTGAAACACCATCACACAGACCAGGCCACTGGCGGCGACGGAGGGATTTGTCCATGGCGGAGCTCGCATCAGGCGCCGTGGGGACGCTGCTGGGCGTGATCGGCCAAGAGGCGCTGAAGCTCGGCCGCGTCCGGCACGACGTGCAGTTCATCCAGGAGGAGATGGAGAGCATGGGCAGCTTCCTGGCGAACCTATCCAGGAACAGCCGTGAGCACGACGAGCAGGTCCGCACCTGGATGAACCAGGTCCGGATGCTCGCCAACGACTGCAACAACTGCA…
comp84147_c0_seq1_6	ATATCTGAAATCCCTCAAAGAGGCGTTGTTTTTTGACATGCATCCTAATTTCAAAAGGAATTTGCCAACGAAAAAATTAAAGCATGTACAGAGAGCCCGCTACAGTATACGAAAATGTACACTCTTTTCTACAGCAGACAGCACACTATACTTTTGAGAAAAGTAAGAAATGCTTCCACTCGGTGAGAAGTAAACTGCTACTGTAGTACTATAGGCTGCTAGCCTCTACATGCACTTGTCTAGATTGTTCTAGCCTGTACATGTAAATACTCGTTGGTGGAATATTTAATTCTTCACTTTAGTAGACCGCTCTAGTTGAAACCCCACACACCTGAGAGGGGTCTCCCAAGTCTCTCCTCCTCCCCCAAGAAAGAAAGCTAGGGTTTCTGCCTCTCGC
CL100654Contig1	GTTGATGAGGTGAATTTGATGGTTGCATATAAACCGACGAAGCCCCAAGAAAACTGCAAAAGTAAAGAAGACACCAACATGCCAGCAGAGGAAGTCCCCAAGGTGATCAATTCATGTCTTGAATTCTTTAGCTGGGTCACACCAGGCATCGTAGCTGCTAGACATCAGCTGGTAGACCAAGACGATACAGCTGCGCAGCAACAGATTGATGAGGTAAGGGAGCAGCTTCGGCAGCTAGAGAATGACCTTTGGAAGCTCCGGACAACTGTGGCGCCCAAGATGCTTGACCTAATTGACCGTGTCGAGTGGCAGAGCCATAAGAAACCAACAGCTGACCTCCTCCCGGATATCAAGGATGCAGTGTATGATGCTGAGGACCTCCTAGTTGAGTTTAATTAT…
CL104996Contig1	GCGGTCGTCATTCCCCTTCCATGCAACCAAGGCATCGGACGGTCAAGAGGCTGTGTCATCCAACGTGATAATGTGAAGGAAGCTAGTGGTGCGTCGTTCCGCCAGCTGACTCAAAGCAACTATCATGTCTGGATCGAGCCTCCTCATGAGGGTGAAGATGGAGGCCCGTGGTCTGTCGGGTGCCATCGAATTCAGCGATGCATGCCACCAGGGTGGGAGATCGCATAGCGCTCGAGGCCATCCTCAGCGCCGTGCCGCCGAAGATGATCTGCATCCTGGTTGACAAGAGGATAGCCTAATAAGCATGGGATGAGCATTCAGGGCTTCAGTCGGTCGTTTTCAGCGACAAGCCGAGAGCACACAAGGTCCTCATGGGTGTCTACTACTTTCCCAGGCTCC…
CL107524Contig1	GTTGACTGCGAAATCATTCCGCGCTTTCCCTTCCGGCGGCCGCACCACCAGTCGCCGGTGTCCGCGCCCCGCCTTGCTCCGTCGTCCTTCAAGACCGGACGAATCCCAGTAGGGTGTATAGGCGAGCGACGGCGACAAATTTAACTCTTCAGTATTCTCAGTGGCGTGCGAAATTGACTGAGATTGCTGAGAGACCATGGAGAGGGTTCTGGTCAGCGCGGTGACGGGGGCCCTGAACTCCGTCCTGGGGAAACTGGTCGCTCTACTGGGCGATAAGTATAGGCGCCTCAAGGGGGTGCGCGGCGAGATCCGGTTTCTGACTGACGAGCTCACCGCCATGCGCGCATTCCTCCTCAAGATGTCGGAGGAGGAG
CL107607Contig1	CTCGCTCCCAAGCTGGTTTCAGCCGCAAAACTTGCCAAGCTTAAAGTCACTTACTTTTGTACGCTGTCTTCGACTCGAGAGCATATCATCTCCTATGATCTCACAGAGCATAAACTTAAATGATATACCTGCCACTGGTATTTTCCTTTACCTGACAGACCTAACCATTGATAGGTGCGGAAATATATCAAGCCTTGAAGATTTTCTGCATTCAGGTTATGTACCAGCCATCAGGAAAATAAGAATTGAATCTTGCCAGATGTTATCATCAATACCAGCTGAAAAGTTTGCGGATTTCCATTTCCTAGAAGAACTGGACTTGTGCTTTTGTCCAAATATCAACATCAGCCTCCAAACATTGGTTTCGCCGTCCCTTAAGAAGCTCAATCTGTTTTGTTC…
CL465Contig5	CCACCTCCACCTCCACCTCCACTGTCCACAACATGGTATCCACCTCCACCTCCATTTTACACATCATGGTATCCACCTCCACATCCACTTTACACACCATGGTATCAATCTCCATTTTCACCAGTATCCAGTCGAGCTCTACCTGTACCCCCGCGACCACTAAATAGAATAGTATGGGGAAGTGACACACATAAGTTGGTTGGTGAAAAGAACATTGTAGGAAGGGGTGAAAATAAGCAGAGGATAATTGCTACACTATCTGCCACCGACATCATAGAAGGCCCTGTCATTCTTCCCATATTTGGTCTCGCCACAATAGGGAAGACAACCTTGGCAGCAATGATTTTCCAAGATACTGGGTTCGGAGAATATGAGCTACGGATATGGGTGGATGTCACT…
CL66266Contig1	AGGATGGGGACGACGATTTGGTGATGGATGAGTCACATGCTGCTGGTGATGAGAAGAAGGGTAAAATGAAAGGGGAGAAGATAGTTGAAGATGACAATTCTGAAGATGAAAAGCTTGAAATGCCAGAGTCAGACGATGAGGAAATGAAGTTCAAGTTCAAGCATTTCACAGAAGAAGATTTGCATGAGCCCAAGTTTCATGTTGGGCAGGTTTTCTCGTCAATAGAACTGGCTAGGAAGGCAATTAGGGAGTATAGTTGCAAGGAGAGACTTGGCATAACATTTCCAAAAAATGATAAAACAAGGATTGGAGCAAAGTGTACCGATGGCTGCCCATGGTATTTGTATGCGTCGTATGACAACAGAACAAAGGGAATTATGGTAAAGACGATCAAAGATG…
CL72629Contig1	CGCCGGACCGTATCTCGAAGTAGAACCCGCCGTTGGGGCGCAGGCGGACGCCGCGGTAGCCCGACGCTCCTCGGCGGCGCGTCGGTGGCGGGGCGCTGGAGCGGTGGAGGCGCGTGTGGCAGCGGAAGCAACGAGGAAGCGGTGAAGGCGCGCGTGGAAGAAGAAGAGGAAGAGCGGTGTGTGGAATAGACGCGTGGTGAGCGCCGCATTTTATAGGCGCACAACGGTGCGCCAAAAATAGCGCGCGAGCTGCCGCCTTTTGCCCGCGCGCGCTAAAAGCTCGGTTTACTGCGCACGCGCGTCTTTTGGCGCGGCTGTTGGAGATGCTCTCAGGCTCGGCATTCTTCTTAAGGGAGCCGGATCCCCTGACGTACGGTCACCTGACGTTGGGCCACTGAT…
CL75868Contig1	GATTGCAAAGATGCAAGCACTGGAAACATTGGAAGATGTCAGTGTCTTCATGCAGCCATTTGACTTCCTATGGGGCCTTGGCAAGCTAAAGAATTTGATGAATCTGGCTCTTGACTTTGATTTTGAAGTTGATTCTCTCACCGAGGATACAAATGCGATCCAGGAGCGCAACCAAGCTATCATCTCTTCCTTGTGCAAGCTAGGCACACACAACCTACGCTCTTTGATAATTTCGGATGGGAGCAGCCTCTTACAGCAACCTTTGTGCTTGAATACCCTCAAGAAACTTCTTACCTGGTCTTCAACCGTCCCGCGTGTTCCCAAATGGATGAGCTCCCTCATAAACCTGCAACAACTACGCCTTGAAGTGGAGAGAATCAAGCAGGATGATCTCAACAT…
CL86319Contig1	GATGAGTGCTTCATCATAAAGCATGCAAGTGACCTACACAAAATTCCTTTGAATGTTCGTCATCTATCAATATTCACTAATGAAAATGTTGGCTACTCTGAATTGAGGGGCATATGCAACAAGAAAAAATTGCGGTCCCTGGTTTGCAATGAATATTATAGTAGTCCAACCAAGTTTACTGCCGTGATTGACTCTTGGTTCAGTGAACTCTTGAAAATACGTTACCTTTCTTTCTTTGCGAGGTCTACTAATTTGATCACCCTTCCTTCATCGATTCGTTGCTTACATCATCTCAAAACTATAGAAGCTCGGGAATGTGTGTTTGAAAGTTTTCCTCAAGGCTTCAGTGATGTCACCAGCTTACAGAAAATTAAATCACGGCACCTCAGTTATAACAAG…
CL79458Contig1	GACGATGCCTTCATCAAGGTAACGGCGCAGAACGCCGCCATCGCCTGCCATCGGCTCGGTTTTCACCGGCAACTCTGTCTTCCCGACTCGCAGCCGGGACTAGATGACGGATCTCGAGATCTGACCATCCAGCCTCAGGCCGACCACCTCCGACGGAGGAGATGACCACCACCGCCGGCCGCACCAGCCAGATCTGATCTGACCAGAGGCGCCGCCGAACAGTCCACCATGCCCTCCACGCTGCCGCCGTCGATTGGACGCTCGATGGCGCGCCGCAGCCACCGCTCCTTCCCGGTACAGTGACGCACCGCGCCTGCAGCTGCCGCCGCCCGAGGCAGGGCCAGCCACCATGCCGCAGCCATCGCCGCTGCGCCGCATAGATTGGATTGGCTGCGCCAC…
comp121700_c0_seq1_5	GCTCAAGAAATTATTCTATTGGAAAGGCATGAGTAATCAAGTGCATAAGATGGTGCAAGAATGCTTGATCTGTCAACGTCCTAAACCAGATCGTGCTAAATACCCTGGACTTCTTGCTCCTTTGCCAGTTCCTTCTCAGTAATGGCAACTACTTACTATGGATTTCGTTGAAGGCCTTCCAAAATCAGCGTTCATGGACAACATATACAAGCTTCACGG-GATGCCTGAATCAATTGTTACTGATCGTGATCGTATCTTTACCAGTCATTTTTGGCGAGAGATTGCTGCTCTGACAGGCACTAAGCTCAAGATGAGTTCTTCTCATCATCCCCAGACTGACAGACAGTCAGAGCGCGTGAATCAGTGCTTGGAAGCCTTTCTTCGATGTTTCACGCATG…
comp80277_c0_seq1_7	TCCCTCGTCGCCGCCCCTTTCCACGCGGTGCCGCGGTCGGCCCTGCCTCCGCCGCCCCCGGGGCCGCCGCCGGCTGGCGCGGTCCGTGTTGGCGTTCCTTGGAGCCATGTGGTGAGTGCCAGGTCTGTGGCTAGCGTGGCCGGCCCAGGCTTTTCGGTCCCCTTTGCGCCGGTGGAGTCGCCGCAGGCTTCGCCTGCGTTGGTGGATGATCAGGTGGATGTCGTTTTCTTGGAGTCGGGCCCTGACCTGCGTGCGCTCGAGGAGGAGCTCGTCAGGGCGGTGGTGCTGACCGTTGTGGGCGATCGCAGCGCGACTGATCTGGCCTCGGTCGCCGGTGTCATTGCGCAAGAGCTTGAGTTGGAGCCGCTCAACATGTCCATCAGAGAATACTTCCCGGAA…
comp93868_c0_seq1_7	AGCACAATTTCCAGAGTATGCACATCACTACTAGGAGGGATACCAATACCACTGGAACTATCACTGCGATGAGCACGGCAGTTGTTCAGCTTGTTACAACAGATCATATCGAGTAAGCAGTCGTGCAACAGAGCATACCAAACCTTAAGTCTAGCAGACCGGCCTGGAATCTTCGAAGAATATAACTGGGGATTGGTCCCTCGAGCTTGTTATTTGCCAAATTACTGAAAAATAGTAGCTGGAATCATTCATGTAAAATTTATGTCATTAATCAAATACTGCTCAGCACAGGGACTTACAGAACTGCTAGTGACTTTATTTGACAGTCTGGAATGGTGCCCACCAGATTGTTATTTGATAAATCCCTATATATATATTTCGCATAGGGTCACACAGATG…
